# Supplementary material for: Quantifying underreporting of law-enforcement-related deaths in United States vital statistics and news-media-based data sources: A capture–recapture analysis
Source: PLoS Med. 2017 Oct 10;14(10):e1002399. doi: 10.1371/journal.pmed.1002399 (PMC5634537; doi:10.1371/journal.pmed.1002399)
Supplement: S1 Table — (XLSX) [file pmed.1002399.s002.xlsx]

## Sheet: Sheet1
Supplemental Table 1. Number of cases reported in The Counted and NVSS by calendar quarter, 2015
	Matched cases			Unmatched Cases(1)			Matched + Unmatched
Calendar quarter	Counted	Counted only	Both	Total	Both	Counted only	Both	NVSS(2)	NVSS only	Counted only
1	274	148	103	23	9.43825	13.5618	112.438	117	4.56175	161.562
2	248	137	97	14	5.80342	8.19658	102.803	108	5.19658	145.197
3	306	149	126	31	14.2036	16.7964	140.204	151	10.7964	165.796
4	258	113	118	27	13.7922	13.2078	131.792	147	15.2078	126.208
1. We assume that, within quarters, unmatched cases were misclassified at the same rate as matched cases 2. Total quarterly counts from NVSS are from CDC Multiple Cause of Death Mortality File, 2015. Available: https://www.cdc.gov/nchs/data_access/VitalStatsOnline.htm#Mortality_Multiple
